# Supplementary material for: A phenotypic screen of Marfan syndrome iPSC-derived vascular smooth muscle cells uncovers GSK3β as a new target
Source: Stem Cell Reports. 2023 Jan 19;18(2):555–69. doi: 10.1016/j.stemcr.2022.12.014 (PMC9968988; doi:10.1016/j.stemcr.2022.12.014)
Supplement: Table S1. pIC50 values of drug targets from positive hits from the drug screen [file mmc2.csv]

ID	pIC50	external_gene_name
AZ12253679	8.22	HDAC6
AZ12253679	8.22	HDAC5
AZ13837395	6.227347885	SGK2
AZ13861328	7.53	HIPK3
AZ13837395	6.6	HIPK3
AZ12831906	6.55	CDK2
AZ12319664	6.8	CDK2
AZ13827220	6.66	CDK2
AZ13837395	7.84	CDK2
AZ13861328	7.6	CDK2
AZ13079365	7.92	CDK2
AZ13493831	6.77	CDK2
AZ13703697	7.6	CDK2
AZ13827220	6.24	CDK3
AZ13837395	6.76	CDK3
AZ13079365	8.301029996	CDK3
AZ12384652	8.6	TNK2
AZ13837395	9.22	CDK4
AZ12263519	8.09	ADAM10
AZ11942816	7.01	ADAM10
AZ13837395	6.92	CDK5
AZ13703697	6.973412877	CDK5
AZ13079365	7.92	CDK5
AZ13861328	6.941542721	CDK5
AZ13827220	6.12	CDK6
AZ13837395	9	CDK6
AZ10588344	6.6	CDK6
AZ13827220	8.34	CDK7
AZ13837395	6.13	CDK7
AZ12319664	6.6	CDK7
AZ13827220	6.6	CDK9
AZ12319664	6.6	CDK9
AZ12831906	6.6	CDK9
AZ13837395	7.6	CDK9
AZ13493831	6.27	CDK9
AZ13861328	7.6	CDK9
AZ10263711	9	SIGMAR1
AZ13861328	6.070750934	PAK4
AZ13493831	7.14	PAK4
AZ12319664	6.6	PAK4
AZ13827220	6.12	CCNO
AZ13837395	6.6	CCNO
AZ13703697	7.6	CCNO
AZ13861328	7.6	CCNO
AZ13703697	6.245990713	TESK2
AZ12319664	6.51	MERTK
AZ13703697	6.03	MERTK
AZ13861328	6.334954284	MERTK
AZ13837395	6.190617512	MERTK
AZ13493831	6.49	MERTK
AZ13703697	6.686927312	STK25
AZ13905090	6.041640236	ERN2
AZ13861328	6.057217113	CAMKK2
AZ13827220	6.017984777	CAMKK2
AZ13837395	6.6	CAMKK2
AZ13703697	6.304253168	CAMKK2
AZ13861328	7.147855862	PLK4
AZ13837395	6.6	PLK4
AZ13703697	7.077509503	PLK4
AZ13905090	6.5	PLK4
AZ12384652	6.85	MAP3K2
AZ13665678	6.39	PLK2
AZ10588344	6.6	PLK2
AZ13703697	6.114607365	NEK6
AZ10588344	6.6	NEK6
AZ10263711	6.1	EHMT2
AZ10064045	6.15	EHMT2
AZ10064045	7.97	CBX1
AZ13837395	6.191348279	TLK2
AZ13703697	7.189524492	TLK2
AZ13861328	6.461883955	TLK2
AZ13905090	6.270946726	TLK2
AZ12384652	6.954242509	RIPK3
AZ13861328	7.198834386	RIPK3
AZ13703697	6.144888964	RIPK3
AZ12831906	6.1	PIM2
AZ13837395	6.221602064	PIM2
AZ13493831	6.6	PIM2
AZ12263519	6.3	ADAMTS5
AZ11942816	6.82	ADAMTS5
AZ10588344	6.18	CHEK1
AZ12831906	6.75	CHEK1
AZ12319664	9.49	CHEK1
AZ12593987	8.46	CHEK1
AZ12319664	8.15	MAP4K5
AZ13703697	7.6	MAP4K5
AZ12384652	7.8	MAP4K5
AZ12384652	7.9	MAP4K1
AZ13861328	7.201397832	MAP4K1
AZ13079365	6.26	MAP4K1
AZ13837395	6.6	MAP4K1
AZ12319664	8.47	MAP4K1
AZ13493831	6.43	MAP4K1
AZ13703697	7.69	MAP4K1
AZ13905090	6.231138825	MAP4K1
AZ12384652	9	CHKA
AZ12384652	9	CHKB
AZ12593987	6.6	CHEK2
AZ12319664	8.05	CHEK2
AZ10064045	7.85	POLI
AZ13905090	6.55	IRAK3
AZ13837395	6.375049534	IRAK3
AZ12384652	6.305990431	IRAK3
AZ13827220	6.19	GABARAP
AZ13827220	6.19	GABARAPL2
AZ13827220	6.124741822	CHUK
AZ13861328	6.464125124	CHUK
AZ13837395	6.5	CHUK
AZ13410971	6.85	CLK1
AZ13837395	7.55	CLK1
AZ13861328	7.6	CLK1
AZ12319664	6.211134008	CLK2
AZ13827220	6.201810739	CLK2
AZ13410971	7.37	CLK2
AZ13861328	7.6	CLK2
AZ13837395	6.6	CLK2
AZ13861328	7.151255328	CLK3
AZ13827220	6.101677716	CLK3
AZ13905090	6.6	LRRK2
AZ13703697	7.6	LRRK2
AZ13827220	6.082156542	LRRK2
AZ13861328	7.269590535	LRRK2
AZ13837395	6.6	LRRK2
AZ13861328	6.62891666	CSNK1A1L
AZ13861328	6.133051146	PLK3
AZ13861328	7.57	ACVR1C
AZ13827220	6.529570093	GRK7
AZ13861328	6.261814872	GRK7
AZ13827220	6.251422848	MAP3K8
AZ10064045	7.53	LINC02210-CRHR1
AZ10064045	7.53	CRHR1
AZ12384652	7.97	CRKL
AZ10263711	8.57	ADORA3
AZ13703697	6.421181283	MYO3B
AZ13861328	6.006844508	MYO3B
AZ13837395	6.336426289	MYO3B
AZ13861328	6.150917579	NEK7
AZ10588344	6.6	NEK7
AZ13410971	8.1	TRPM6
AZ12384652	6.11	STK35
AZ10588344	6.6	MAPK14
AZ13837395	6.29453536	MAPK14
AZ12384652	7.96	MAPK14
AZ12593987	7.69	CSF1R
AZ12384652	9.74	CSF1R
AZ13493831	6.6	CSF1R
AZ13861328	7.091363592	CSF1R
AZ13837395	6.261404406	CSF1R
AZ12319664	6.6	CSF1R
AZ13703697	6.144080359	CSK
AZ13827220	6.349647833	CSK
AZ12384652	9	CSK
AZ13410971	6.08	CSNK1A1
AZ13861328	6.986622672	CSNK1A1
AZ12384652	9	CSNK1A1
AZ13703697	6.072591757	CSNK1A1
AZ13703697	6.220225217	CSNK1D
AZ13861328	7.452905035	CSNK1D
AZ13861328	7.114973124	CSNK1E
AZ13827220	6.066586414	CSNK1E
AZ13827220	6.360034968	CSNK1G2
AZ13861328	7.081538605	CSNK1G2
AZ13703697	7.130212812	CSNK1G2
AZ13861328	6.976368551	CSNK1G3
AZ10588344	6.6	CSNK1G3
AZ13703697	6.789602587	CSNK1G3
AZ12384652	6.01	CSNK2A1
AZ10588344	6.6	CSNK2A1
AZ13837395	6.138756219	CSNK2A2
AZ13861328	7.6	CSNK2A2
AZ10588344	6.6	CSNK2A2
AZ10263711	8.39	ADRA1D
AZ10064045	8.82	ADRA1D
AZ10588344	6.6	CSNK2B
AZ10263711	8.39	ADRA1B
AZ10064045	9.3	ADRA1B
AZ13837395	6.436772672	HIPK4
AZ13861328	7.6	HIPK4
AZ13827220	6.183568442	HIPK4
AZ10064045	8.82	ADRA1A
AZ10263711	8.39	ADRA1A
AZ10263711	6.39	ADRA2A
AZ12384652	6.32	ADRA2A
AZ12384652	8.41	SIK1
AZ12471161	7.21	CTSB
AZ12471161	7.21
AZ12471161	8.89	CTSD
AZ10263711	6.39	ADRA2B
AZ12471161	9.3	CTSK
AZ12471161	7.32	CTSL
AZ12471161	7.32	CTSV
AZ10263711	6.39	ADRA2C
AZ10064045	9.7	ADRB1
AZ10588344	6.42	CYBB
AZ10064045	9.8	ADRB2
AZ12504255	6.2	CYP1A2
AZ10064045	9.1	ADRB3
AZ12504255	6.2	CYP2C9
AZ12831906	6.26	CYP2C9
AZ12504255	7.4	CYP2D6
AZ11942816	6.19	CYP3A4
AZ10827920	8.06	CYP19A1
AZ13837395	6.260659634	DAPK1
AZ13703697	6.089334631	DAPK1
AZ13837395	6.5	DAPK3
AZ13861328	6.058632776	DAPK3
AZ13827220	6.19	DBI
AZ13827220	6.015489462	DCLK2
AZ13837395	6.215584411	NIM1K
AZ13837395	6.6	DMPK
AZ13827220	6.58	DMPK
AZ13703697	6.056271295	DMPK
AZ13905090	6.154121594	DMPK
AZ10263711	8.14	DRD1
AZ10263711	6.79	DRD2
AZ10263711	8.46	DRD4
AZ13837395	7.6	DYRK1A
AZ13827220	6.035577182	DYRK1A
AZ13861328	7.6	DYRK1A
AZ13703697	7.24	DYRK1A
AZ13410971	6.17	DYRK1A
AZ10353211	8.89	TYMP
AZ10045710	8.62	EDNRA
AZ13493831	7.39	EGFR
AZ13079365	6.27	EGFR
AZ10588344	6.69	EGFR
AZ13827220	7.6	EGFR
AZ13703697	7.07	EGFR
AZ12319664	6.63	EGFR
AZ12593987	8.27	EGFR
AZ12384652	7.7	EGFR
AZ13410971	6.1	EGFR
AZ12831906	7.07	EGFR
AZ13861328	6.17172998	EPHA2
AZ12384652	9.22	EPHA2
AZ12263519	7.7	CELA1
AZ13665678	9.6	PIKFYVE
AZ13827220	6.19	GABRR3
AZ12319664	6.6	MARK2
AZ10558804	9.23	SLC29A1
AZ12384652	8.39	EPHA1
AZ13861328	6.631816388	EPHA1
AZ12384652	6.954242509	EPHA3
AZ13905090	6.004921573	EPHA3
AZ12384652	8.92	EPHA4
AZ13861328	6.055797771	EPHA4
AZ13827220	6.263474989	EPHA4
AZ13861328	6.373365852	EPHA5
AZ12384652	9.62	EPHA5
AZ13861328	6.996873066	EPHA7
AZ13827220	6.23254657	EPHA7
AZ12384652	9.62	EPHA8
AZ12384652	9.35	EPHB1
AZ13861328	6.398211392	EPHB1
AZ12384652	9.41	EPHB2
AZ13861328	6.449315075	EPHB2
AZ10588344	6.6	HIPK1
AZ13837395	6.425590609	HIPK1
AZ13861328	7.065790857	HIPK1
AZ12384652	8.16	EPHB3
AZ13861328	6.067514594	EPHB4
AZ12384652	9.52	EPHB4
AZ13410971	6.36	ERBB2
AZ12384652	6.8	ERBB2
AZ12384652	7.74	ERBB3
AZ12384652	7.6	ERBB4
AZ10588344	6.52	AKT1
AZ13837395	6.377846762	ERN1
AZ12598110	7.82	F2R
AZ10263711	6.45	ALDH1A1
AZ10014566	7.37	FDFT1
AZ10558804	9.23	SLC29A4
AZ13837395	6.055424129	FER
AZ13493831	6.12	FER
AZ13861328	6.075798468	FER
AZ13827220	6.21	FES
AZ13861328	6.42275749	FES
AZ13493831	6.6	FES
AZ13861328	7.6	MAPK15
AZ13837395	7.6	MAPK15
AZ13905090	6.6	MAPK15
AZ13703697	7.6	MAPK15
AZ13827220	7.440814423	MAPK15
AZ12831906	6.82	FGFR1
AZ13861328	6.068903931	FGFR1
AZ13827220	6.07	FGFR1
AZ12319664	6.58	FGFR1
AZ12384652	6.39	FGFR1
AZ12384652	6.03	FGFR3
AZ13861328	6.190708595	FGFR3
AZ12384652	6.39	FGFR2
AZ13703697	6.283063915	FGFR2
AZ13703697	6.772211453	FGR
AZ13827220	6.06425907	FGR
AZ12384652	9.4	FGR
AZ13493831	7.12	FGR
AZ13861328	6.588532144	FGR
AZ13861328	7.6	AAK1
AZ13410971	6.06	AAK1
AZ13837395	7.6	AAK1
AZ13905090	7.6	AAK1
AZ12504255	6.1	ENPP4
AZ13827220	6.039594222	STK38L
AZ13703697	7.6	TNIK
AZ13861328	6.370268582	TNIK
AZ12319664	6.6	TNIK
AZ12593987	8.28	TNIK
AZ13837395	6.137373849	TNIK
AZ12384652	6.23	TNIK
AZ13837395	6.6	PASK
AZ12384652	6.29	FLT1
AZ13827220	6.6	FLT1
AZ12319664	6.34	FLT1
AZ13493831	7.55	FLT3
AZ13861328	6.458384973	FLT3
AZ13827220	6.6	FLT3
AZ12319664	8.52	FLT3
AZ13703697	6.38	FLT3
AZ13837395	6.376217355	FLT3
AZ13079365	8.21	SIK2
AZ12593987	9.2	SIK2
AZ12319664	8.89	SIK2
AZ13703697	6.006636957	SIK2
AZ12831906	6.52	SIK2
AZ12384652	9.1	SIK2
AZ13861328	7.226673263	FLT4
AZ13827220	6.312293558	FLT4
AZ13703697	6.969760893	FLT4
AZ12319664	7.25	SIK3
AZ12384652	7.6	SIK3
AZ13079365	7.22	SIK3
AZ13905090	6.102384287	SIK3
AZ12593987	7.98	SIK3
AZ13410971	6.51	PIP5K1C
AZ13861328	6.540761963	DAPK2
AZ13837395	6.6	DAPK2
AZ13905090	6.6	DAPK2
AZ13703697	6.071211717	TSSK2
AZ13703697	6.057217113	SGK3
AZ13861328	6.027602005	PRKD3
AZ13827220	7.081188112	PRKD3
AZ13410971	6.05	PRKD3
AZ10588344	6.1	PRKD3
AZ13837395	6.6	PRKD3
AZ13827220	6.19	GABARAPL1
AZ12831906	7.01	ALK
AZ10827920	8.1	ALOX12
AZ12384652	9.7	FRK
AZ13410971	6.21	MTOR
AZ12384652	10	ABL1
AZ13861328	6.783701415	ABL1
AZ13410971	6.05	ABL1
AZ13703697	7.359735656	ABL1
AZ13493831	6.6	FYN
AZ12319664	6.94	FYN
AZ13703697	6.291992331	FYN
AZ12384652	9.7	FYN
AZ13827220	6.19	GABBR1
AZ13837395	6.06332536	ANKK1
AZ13861328	6.710579553	ANKK1
AZ13827220	6.19	GABRA1
AZ13827220	6.19	GABRA2
AZ13827220	6.19	GABRA3
AZ13827220	6.19	GABRA4
AZ13827220	6.19	GABRA5
AZ13827220	6.19	GABRA6
AZ13827220	6.19	GABRB1
AZ13827220	6.19	GABRB2
AZ13827220	6.19	GABRB3
AZ13827220	6.19	GABRD
AZ13827220	6.19	GABRE
AZ13827220	6.19	GABRG1
AZ13827220	6.19	GABRG2
AZ13827220	6.19	GABRG3
AZ13827220	6.19	GABRP
AZ13827220	6.19	GABRR1
AZ13827220	6.19	GABRR2
AZ13861328	6.267770929	GAK
AZ13905090	6.6	GAK
AZ12384652	8.59	GAK
AZ13837395	6.608182466	GAK
AZ13827220	6.857681067	PRKD2
AZ13837395	6.6	PRKD2
AZ13861328	6.21701614	PRKD2
AZ12253679	7.7	KRT23
AZ13837395	6.069269465	ULK3
AZ13905090	6.421877018	ULK3
AZ13703697	6.348775107	LATS2
AZ10588344	6.6	SRPK3
AZ13827220	6.051039775	SRPK3
AZ13493831	6.44	GHSR
AZ13703697	6.612193737	ABL2
AZ12384652	9.77	ABL2
AZ13861328	6.316277193	ABL2
AZ10588344	6.42	NOX1
AZ12384652	6.68	STK36
AZ13410971	6.01	RPS6KA6
AZ13703697	6.006844508	RPS6KA6
AZ13827220	6.716379057	RPS6KA6
AZ13837395	6.132700996	STK39
AZ13827220	6.125578237	STK32C
AZ12384652	6.01	CSNK2A3
AZ13861328	6.410853581	EPHA6
AZ13703697	6.329884853	EPHA6
AZ10064045	7.32	FFAR1
AZ13423950	7.2	FFAR2
AZ13837395	6.042270144	MKNK2
AZ13905090	6.498430123	MKNK2
AZ13703697	6.201443975	MKNK2
AZ13410971	6.14	MKNK2
AZ13837395	7.6	HIPK2
AZ13861328	7.6	HIPK2
AZ13703697	6.21986949	HIPK2
AZ12263519	7.46	ANPEP
AZ10064045	7.5	NR3C1
AZ12593987	6.86	TBK1
AZ12319664	6.6	TBK1
AZ13861328	6.327786259	TBK1
AZ13837395	6.6	TBK1
AZ13905090	7.65	TBK1
AZ12627106	9.19	GRM4
AZ12384652	7.92	GRPR
AZ13703697	7.88	GSK3A
AZ12319664	7.7	GSK3A
AZ13493831	6.18	GSK3A
AZ13837395	7.6	GSK3A
AZ13861328	7.6	GSK3A
AZ13827220	7.24	GSK3A
AZ13079365	8.5	GSK3A
AZ10588344	6.77	GSK3A
AZ10588344	8.16	GSK3B
AZ12319664	7.7	GSK3B
AZ13837395	7.6	GSK3B
AZ13703697	8.2	GSK3B
AZ13861328	9.54	GSK3B
AZ13827220	7.28	GSK3B
AZ13079365	8.56	GSK3B
AZ13493831	7	BLNK
AZ13827220	6.10558795	EEF2K
AZ10588344	6.6	EEF2K
AZ10064045	6.9	HSD17B10
AZ13703697	6.661411728	HCK
AZ12384652	9.5	HCK
AZ13861328	6.137160847	HCK
AZ13827220	6.1163091	HCK
AZ12253679	8.9	HDAC1
AZ12253679	8.22	HDAC2
AZ13905090	6.063345342	HUNK
AZ10558804	9.37	SLC29A2
AZ10263711	6.25	HPGD
AZ10263711	8.7	HRH1
AZ12504255	6.25	APEX1
AZ14106169	7.77	BIRC2
AZ14106169	7.37	BIRC3
AZ14106169	7.55	XIAP
AZ10263711	8.77	HTR1A
AZ13493831	6.19	HTR1A
AZ12384652	6.7	HTR1B
AZ10263711	7.14	HTR1D
AZ10263711	9.72	HTR2A
AZ13827220	6.94	HTR2B
AZ10263711	9.41	HTR2B
AZ10263711	9.41	HTR2C
AZ10263711	6.55	HTR7
AZ13837395	6.392217278	MYLK4
AZ13905090	6.6	MYLK4
AZ10588344	6.22	MYLK4
AZ13493831	6.39	IGF1R
AZ13703697	6.082607905	IGF1R
AZ12831906	7.54	IGF1R
AZ12593987	6.53	IGF1R
AZ13058573	6.3	APP
AZ13827220	6.27	IKBKB
AZ13665678	8.5	IL2
AZ10064045	7.18	CXCL8
AZ13493831	6.71	INSR
AZ12831906	7.06	INSR
AZ13861328	6.119697273	INSRR
AZ13493831	6.09	INSRR
AZ13837395	6.6	IRAK1
AZ13861328	7.6	IRAK1
AZ13905090	6.67	IRAK1
AZ13703697	7.56	IRAK1
AZ12319664	6.043639849	IRAK1
AZ13493831	6.35	IRAK1
AZ12384652	6.87	AR
AZ13861328	6.383131211	ITK
AZ13410971	6.16	JAK1
AZ12319664	6.49	JAK1
AZ12593987	7	JAK1
AZ12593987	7.45	JAK2
AZ12384652	6.42	JAK2
AZ13861328	6.093016407	JAK2
AZ13905090	6.6	JAK2
AZ13837395	6.139152618	JAK3
AZ12319664	6.38	JAK3
AZ13861328	6.966281821	JAK3
AZ12384652	6.29	JAK3
AZ12831906	7.15	KCNE1
AZ10588344	6.43	KCNH2
AZ10263711	6.97	KCNH2
AZ12402019	7	KCNK3
AZ12831906	7.15	KCNQ1
AZ13861328	7.345458833	KDR
AZ12319664	6.45	KDR
AZ12831906	6.75	KDR
AZ12384652	8.13	KDR
AZ13827220	7.6	KDR
AZ12593987	6.66	KDR
AZ12593987	7.57	KIT
AZ12384652	9.36	KIT
AZ12319664	7.18	KIT
AZ13493831	7.12	KIT
AZ13837395	6.078986648	SBK1
AZ12471161	7.32	CTSL3P
AZ13861328	6.702596758	LCK
AZ12319664	6.8	LCK
AZ10588344	6.6	LCK
AZ13837395	6.6	LCK
AZ12384652	10	LCK
AZ13493831	7.12	LCK
AZ13703697	6.02	LCK
AZ13079365	6.28	LCK
AZ12384652	6.94	LIMK1
AZ13703697	6.107748584	LIMK1
AZ13905090	6.111749217	LIMK1
AZ12384652	7.07	LIMK2
AZ10263711	8.46	LMNA
AZ12319664	6.52	LYN
AZ13493831	7.12	LYN
AZ12384652	9.3	LYN
AZ13703697	6.750938924	LYN
AZ13861328	6.205466087	MARK1
AZ12319664	6.6	MARK1
AZ13837395	6.027219966	MARK3
AZ13827220	6.306737652	MARK3
AZ13861328	6.195174298	MARK3
AZ13703697	6.089780195	MARK3
AZ13703697	6.02874857	MATK
AZ13837395	6.952005102	PIM3
AZ12384652	6.06	MAP3K1
AZ12384652	6.55	MAP3K3
AZ12384652	6.51	MAP3K4
AZ13703697	6.165914771	MAP3K5
AZ12831906	6.39	MET
AZ13861328	6.683766835	MET
AZ13703697	6.08844243	MET
AZ13827220	6.23	MET
AZ13861328	6.925466383	MAP3K9
AZ13703697	6.495100789	MAP3K9
AZ13493831	7.22	MAP3K9
AZ12319664	6.21	MAP3K9
AZ13861328	6.787207562	MAP3K10
AZ13905090	6.465158998	MAP3K10
AZ13703697	6.039935762	MAP3K10
AZ13827220	6.3747692	MAP3K10
AZ13703697	6.357740207	MAP3K11
AZ12384652	6.19	MAP3K11
AZ13861328	6.072132128	MAP3K11
AZ12263519	9.7	MMP1
AZ11942816	6.95	MMP1
AZ11942816	10	MMP2
AZ12263519	10	MMP2
AZ11942816	8.72	MMP3
AZ12263519	9.72	MMP3
AZ12263519	7.96	MMP7
AZ11942816	9.22	MMP8
AZ12263519	10	MMP8
AZ12263519	10	MMP9
AZ12263519	9.4	MMP12
AZ11942816	9.52	MMP13
AZ12263519	9.7	MMP13
AZ11942816	8.57	MMP14
AZ12263519	9.39	MMP14
AZ12263519	8.22	MMP15
AZ12263519	8.1	MMP16
AZ12263519	8.47	MMP17
AZ11942816	8.18	MMP19
AZ12319664	6.6	MNAT1
AZ13837395	6.13	MNAT1
AZ13827220	7.6	MNAT1
AZ13861328	6.525422882	MST1R
AZ13861328	6.453611239	MUSK
AZ13703697	6.40146009	MUSK
AZ13827220	6.13552051	MUSK
AZ13837395	6.266675005	MUSK
AZ13493831	6.03	MYLK
AZ13861328	6.524498601	MYLK
AZ10588344	6.22	MYLK
AZ12384652	7.2	MYT1
AZ13861328	6.697144687	NEK1
AZ13703697	6.284027724	NEK1
AZ12831906	7.5	NEK2
AZ10588344	6.6	NEK2
AZ10588344	6.6	NEK3
AZ10064045	6.51	NFE2L2
AZ12831906	7.01	NPM1
AZ13837395	6.199508755	NTRK1
AZ12593987	6.49	NTRK1
AZ13493831	6.6	NTRK1
AZ12319664	6.6	NTRK1
AZ13861328	6.065191193	NTRK2
AZ12319664	6.6	NTRK2
AZ13861328	6.262811468	NTRK3
AZ12319664	6.97	DDR2
AZ13861328	6.347452861	DDR2
AZ12384652	9.4	DDR2
AZ12384652	6.7	WEE2
AZ12632211	7.7	ORM1
AZ12632211	7.7	ORM2
AZ12384652	6.37	MINK1
AZ13837395	6.6	MINK1
AZ12319664	6.6	MINK1
AZ13861328	7.260659634	MINK1
AZ13703697	7.54	MINK1
AZ10588344	6.42	NOX4
AZ10588344	6.42	NOX3
AZ13861328	6.450328078	PAK1
AZ13703697	6.604155469	PAK1
AZ14106101	8.1	ATP5F1B
AZ13703697	6.920038408	PAK3
AZ12504255	7.19	GMNN
AZ12384652	7.96	TNNI3K
AZ12319664	7.23	IRAK4
AZ13493831	6.68	IRAK4
AZ12384652	9.2	NIN
AZ12319664	6.6	NIN
AZ13837395	8.04	CDK16
AZ13827220	6.92	CDK16
AZ13703697	6.527038022	CDK16
AZ13861328	6.582690694	CDK16
AZ13827220	6.27	CDK17
AZ13837395	7.5	CDK17
AZ13861328	6.057689408	CDK17
AZ13837395	6.958972115	CDK18
AZ13837395	6.017618741	TAOK3
AZ13703697	6.506746454	TAOK3
AZ13861328	7.6	TAOK3
AZ13827220	6.224477781	TAOK3
AZ12504255	7.27	PDE4A
AZ12504255	7.19	PDE4B
AZ12319664	6.6	PRKAG2
AZ12504255	6.62	PDE4C
AZ12504255	6.78	PDE4D
AZ12384652	9.33	PDGFRA
AZ12253679	8.22	HDAC7
AZ12319664	8.22	PDGFRB
AZ12384652	9.4	PDGFRB
AZ10588344	6.6	PDK1
AZ12319664	8.16	PDPK1
AZ13861328	6.60075192	PDPK1
AZ13665678	6.42	PDPK1
AZ13861328	6.760643013	NLK
AZ12384652	6.59	NLK
AZ13827220	7.57	CDK12
AZ12384652	7.35	MAP3K20
AZ13837395	7.21	CDK14
AZ13703697	6.295797469	CDK14
AZ13827220	6.42	CDK14
AZ13861328	6.033063628	CDK14
AZ13837395	6.517173011	PHKG1
AZ13905090	6.6	PHKG2
AZ13861328	6.258147095	PHKG2
AZ13861328	6.095980936	PIK3C2A
AZ13861328	6.652309549	PIK3C2B
AZ13410971	8.14	PIK3C2B
AZ13410971	8.49	PIK3C2G
AZ13861328	7.03650221	PIK3C2G
AZ13861328	7.6	PIK3C3
AZ13665678	8.23	PIK3C3
AZ13410971	7.23	PIK3CA
AZ13665678	7.94	PIK3CA
AZ13861328	6.703002721	PIK3CA
AZ13703697	6.87	PIK3CA
AZ13410971	7.1	PIK3CB
AZ13861328	6.117158049	PIK3CB
AZ14106101	6.12	PIK3CB
AZ13703697	6.170957952	PIK3CB
AZ13665678	7.8	PIK3CB
AZ10588344	8	PIM1
AZ13837395	8	PIM1
AZ13493831	6.15	PIM1
AZ12831906	6.78	PIM1
AZ13861328	6.108179715	PIM1
AZ13861328	7.378784824	PIK3CD
AZ13410971	6.65	PIK3CD
AZ13665678	9.54	PIK3CD
AZ13703697	6.85	PIK3CD
AZ14106101	7.85	PIK3CG
AZ13410971	8.28	PIK3CG
AZ13861328	6.347026306	PIK3CG
AZ13665678	7.67	PIK3CG
AZ13703697	7.03	PIK3CG
AZ13827220	6.335844939	PI4KA
AZ13410971	6.37	PI4KB
AZ12319664	6.6	PRKAG3
AZ10588344	6.6	CSNK1G1
AZ13861328	6.309212748	CSNK1G1
AZ13703697	7.77	CSNK1G1
AZ13410971	7.01	RIPK4
AZ12384652	6.33	PPARD
AZ10558804	9.23	SLC29A3
AZ13827220	6.103418966	STK32B
AZ13837395	6.164354219	CDC42BPG
AZ13410971	6.19	BMP2K
AZ12319664	6.6	PRKAA1
AZ12319664	6.6	PRKAA2
AZ10588344	6.07	PRKAA2
AZ12319664	6.6	PRKAB1
AZ12319664	6.6	PRKAB2
AZ13703697	6.04256328	PRKACA
AZ12319664	6.6	PRKACA
AZ12319664	6.6	PRKAG1
AZ13827220	6.16	PRKCA
AZ13837395	6.49	PRKCA
AZ12319664	6.159325226	PRKCA
AZ10588344	8.64	PRKCA
AZ13493831	7.05	PRKCA
AZ13861328	6.296112612	PRKCA
AZ13837395	6.6	PRKCB
AZ10588344	8.8	PRKCB
AZ13861328	6.053884422	PRKCB
AZ13703697	6.002746897	PRKCB
AZ12831906	6.52	AXL
AZ13493831	6.12	AXL
AZ13861328	6.542349392	AXL
AZ13861328	6.185832543	PRKCD
AZ13703697	6.094216326	PRKCD
AZ13827220	6.062857908	PRKCD
AZ10588344	8.11	PRKCD
AZ12593987	6.8	PRKCD
AZ13837395	6.424007573	PRKCD
AZ10588344	8.22	PRKCE
AZ12384652	6.043920698	PRKCE
AZ10588344	8.11	PRKCG
AZ13861328	6.279194098	PRKCG
AZ13837395	6.283245633	PRKCG
AZ13827220	6.545290066	PRKCG
AZ10588344	8.11	PRKCH
AZ13827220	6.000425004	PRKCI
AZ12593987	6.41	PRKCI
AZ10588344	8.24	PRKCI
AZ12253679	8.22	HDAC8
AZ10588344	8.7	PRKD1
AZ13703697	6.259149527	PRKD1
AZ13827220	6.935432028	PRKD1
AZ13837395	6.6	PRKD1
AZ13827220	6.19	GABRQ
AZ13827220	6.16	PRKCQ
AZ13861328	6.186209053	PRKCQ
AZ10588344	8.17	PRKCQ
AZ12319664	6.39	PRKCQ
AZ10588344	8.11	PRKCZ
AZ13837395	6.294851118	PRKCZ
AZ13665678	7.52	PRKDC
AZ13861328	6.449061617	PRKDC
AZ13493831	6.58	PRKDC
AZ13861328	6.053423965	PRKG2
AZ13861328	6.214817175	MAPK1
AZ12319664	8.74	MAPK1
AZ10064045	7.1	MAPK1
AZ13703697	7.22	MAPK1
AZ12593987	7.5	MAPK1
AZ10263711	7.9	MAPK1
AZ13493831	7.7	MAPK1
AZ13837395	6.245869073	MAPK1
AZ10588344	6.6	MAPK1
AZ12319664	7.28	MAPK3
AZ13827220	6.204006621	MAPK3
AZ13861328	6.549795601	MAPK3
AZ13703697	6.128496034	MAPK3
AZ13861328	6.020266192	MAPK7
AZ12831906	6.67	MAPK7
AZ13837395	6.6	MAPK8
AZ13703697	6.341422877	MAPK8
AZ10588344	6.6	MAPK8
AZ13827220	7.47	MAPK8
AZ13861328	6.626854423	MAPK8
AZ12384652	7	MAPK11
AZ13861328	6.022437174	MAPK11
AZ13827220	6.133051146	MAPK11
AZ10588344	6.6	MAPK11
AZ13827220	6.886125113	MAPK9
AZ13837395	6.091773637	MAPK9
AZ13861328	6.345273014	MAPK10
AZ13827220	7.319328708	MAPK10
AZ13837395	6.6	MAPK10
AZ13703697	6.385620713	MAPK10
AZ10588344	6.6	MAPK13
AZ12384652	7	MAPK13
AZ13861328	7.157888627	MAPK13
AZ10588344	6.6	MAP2K1
AZ12384652	6.2	MAP2K1
AZ12319664	8.77	MAP2K1
AZ13827220	6.07	MAP2K1
AZ12593987	6.7	MAP2K1
AZ13827220	6.059376388	MAP2K2
AZ13861328	6.373365852	MAP2K3
AZ12384652	8.48	MAP2K5
AZ13827220	6.301251018	MAP2K6
AZ13837395	6.6	EIF2AK2
AZ13905090	6.238453286	EIF2AK2
AZ13703697	6.240510568	EIF2AK2
AZ13861328	7.6	EIF2AK2
AZ13827220	6.233591222	EIF2AK2
AZ13861328	6.160434449	PRKX
AZ12263519	7.77	MMP26
AZ13703697	6.543255237	SPHK2
AZ13837395	6.053899553	PAK6
AZ13827220	6.277574728	PAK6
AZ13493831	7.12	PAK6
AZ13410971	7.03	COQ8A
AZ12384652	6.72	COQ8A
AZ13827220	6.320236972	CAMK1D
AZ13493831	7.19	PAK5
AZ12384652	6.353994873	PAK5
AZ12319664	6.6	PAK5
AZ13410971	6.89	CLK4
AZ13861328	7.6	CLK4
AZ13827220	6.468588523	CLK4
AZ13837395	7.6	CLK4
AZ13703697	7.105087879	CLK4
AZ13905090	6.6	CLK4
AZ10064045	6.12	PTH1R
AZ13493831	6.35	PTK2
AZ12831906	7.25	PTK2
AZ13493831	6.55	PTK6
AZ12384652	8.3	PTK6
AZ13410971	6.32	TAOK1
AZ13827220	6.316582634	MARK4
AZ13837395	6.57	CCNB1IP1
AZ13703697	7.6	CCNB1IP1
AZ13827220	6.01	CCNB1IP1
AZ12319664	6.08	CCNB1IP1
AZ12831906	6.42	CCNB1IP1
AZ13703697	7.032152469	MAP4K2
AZ13861328	6.50580182	MAP4K2
AZ12384652	6.34	MAP4K2
AZ12319664	7.38	MAP4K2
AZ13058573	7.4	RAC1
AZ13058573	7.22	RAC3
AZ13493831	6.27	RAF1
AZ12384652	6.79	RAF1
AZ13827220	6.6	RAF1
AZ12319664	6.6	RAF1
AZ13837395	9.22	CCND1
AZ12593987	9.02	RET
AZ12384652	6.41	RET
AZ13703697	6.892796219	RET
AZ13493831	6.55	RET
AZ13827220	6.07	RET
AZ13861328	6.312600847	RET
AZ12319664	8	RET
AZ10064045	6.77	RGS4
AZ10588344	8.22	RGS4
AZ13827220	6.302383588	GRK1
AZ13861328	6.270072078	GRK1
AZ10263711	6.1	SLC5A7
AZ12384652	10	BCR
AZ13410971	6.66	RPS6KA1
AZ12319664	6.6	RPS6KA1
AZ10588344	6.21	RPS6KA1
AZ13827220	6.05	RPS6KA1
AZ13703697	6.117582045	RPS6KA2
AZ10588344	6.92	RPS6KA2
AZ10588344	6.92	RPS6KA3
AZ12319664	8.7	RPS6KA3
AZ10588344	6.51	RPS6KB2
AZ13827220	6.362036664	MAPK12
AZ13861328	6.735348408	MAPK12
AZ13703697	6.078532319	MAPK12
AZ10588344	6.6	MAPK12
AZ12384652	7	MAPK12
AZ12253679	7.7	MAPK12
AZ10147838	8.7	CCL2
AZ12319664	6.58
AZ12319664	6.58	BLK
AZ12384652	9.68
AZ12384652	9.68	BLK
AZ13493831	6.55
AZ13493831	6.55	BLK
AZ13703697	6.783886121
AZ13703697	6.783886121	BLK
AZ10064045	8.1	BLM
AZ12504255	7.6	BLM
AZ13905090	6.072259121	MAP2K4
AZ10588344	6.23	SGK1
AZ13837395	6.6	SGK1
AZ12593987	7.16	NADK
AZ10588344	6.6	WNK3
AZ13703697	6.17977554	WNK3
AZ13827220	6.220936046	WNK3
AZ12384652	6.23767264	WNK2
AZ10588344	6.6	WNK2
AZ13703697	7.6	BMPR1A
AZ13861328	6.41431219	BMPR1A
AZ10263711	7.7	SLC18A1
AZ10263711	7.7	SLC18A2
AZ13861328	7.219071477	BMPR1B
AZ13703697	7.954242509	BMPR1B
AZ12384652	7.28	BMPR1B
AZ13905090	6.259804815	BMPR1B
AZ13837395	6.673495589	BMPR1B
AZ13905090	6.6	BMPR2
AZ13861328	7.6	BMPR2
AZ13703697	7.6	BMPR2
AZ13861328	6.125160184	STK33
AZ12593987	7	STK33
AZ12831906	7	STK33
AZ13837395	6.6	STK33
AZ12319664	6.09	BMX
AZ12384652	9.33	BMX
AZ13493831	6.35	BMX
AZ13837395	6.082607905	BMX
AZ13703697	6.162397634	SRC
AZ12384652	10	SRC
AZ12319664	6.03	SRC
AZ13493831	7.12	SRC
AZ13827220	6.283385346	SRMS
AZ12384652	9.2	SRMS
AZ12319664	6.6	BRAF
AZ13861328	7.57	BRAF
AZ12384652	8.42	BRAF
AZ12593987	6.19	BRAF
AZ12384652	8.361311113	SRPK2
AZ12384652	9.21	STAT5B
AZ13861328	6.974108383	NEK4
AZ13837395	6.233628651	NEK4
AZ13703697	7.92	STK3
AZ12319664	8.3	STK4
AZ13703697	7.91	STK4
AZ13861328	6.009328823	AURKA
AZ13079365	6.22	AURKA
AZ13837395	7.6	CDKL5
AZ13861328	7.294272435	CDKL5
AZ12319664	6.6	STK10
AZ13493831	6.02	STK11
AZ13079365	6.7	AURKC
AZ12384652	6.7	SYK
AZ12831906	6.06	SYK
AZ12319664	6.039286991	SYK
AZ13493831	9.71	SYK
AZ12593987	7	SYK
AZ13861328	6.134698574	SYK
AZ12263519	8.12	ADAM17
AZ11942816	7.74	ADAM17
AZ12319664	6.6	MAP3K7
AZ13861328	7.6	MAP3K7
AZ13837395	6.6	MAP3K7
AZ13703697	7.6	MAP3K7
AZ12593987	7.28	MAP3K7
AZ13905090	6.099451469	MAP3K7
AZ13827220	6.004690426	MAP3K7
AZ14106169	7.85	MLX
AZ12384652	9.52	BTK
AZ13703697	6.019101349	BTK
AZ12384652	7.89	TEC
AZ12632211	8.15	TERT
AZ12384652	7.48	TESK1
AZ13703697	7.6	TGFBR1
AZ12593987	6.36	TGFBR1
AZ13861328	7.49	TGFBR1
AZ12384652	6.64	TGFBR1
AZ10588344	6.6	TGFBR1
AZ12253679	6.63	TLR4
AZ14106101	8.1	TPR
AZ10064045	6.4	TSHR
AZ13837395	6.6	TTK
AZ13827220	6.600112479	TTK
AZ10147838	8.7	CCR2
AZ13861328	6.437053986	TXK
AZ12384652	9.52	TXK
AZ12384652	6.96	TYK2
AZ13703697	6.297371657	TYK2
AZ13410971	6.11	TYK2
AZ13861328	6.973412877	TYK2
AZ13905090	6.6	TYK2
AZ12319664	6.195543516	TYRO3
AZ13861328	6.613246754	TYRO3
AZ10588344	6.6	VRK2
AZ13837395	6.074426447	VRK2
AZ13861328	6.021378025	WEE1
AZ12319664	6.6	YES1
AZ13493831	7.12	YES1
AZ12384652	9.52	YES1
AZ13703697	6.700076985	YES1
AZ13861328	6.564066368	YES1
AZ13493831	7.22	ZAP70
AZ13827220	6.087548794	ZAP70
AZ13493831	6.2	CACNA1C
AZ12384652	9.3	DDR1
AZ12632211	8.1	CXCR4
AZ10588344	6.42	NOX5
AZ14106169	7.3	BIRC7
AZ12384652	6.954242509	PEAK1
AZ13861328	6.3265841	PEAK1
AZ13410971	6.28	PIP4K2C
AZ12384652	6.33	NEK11
AZ12253679	8.68	HDAC11
AZ13861328	7.6	MAP3K19
AZ13905090	6.48	MAP3K19
AZ13703697	7.192075798	MAP3K19
AZ12384652	7.1	MAP3K19
AZ12263519	8.23	ADAM12
AZ13837395	7.6	CAMK2A
AZ13837395	6.6	CAMK2B
AZ12319664	6.6	CAMK2B
AZ13703697	6.442697972	FIP1L1
AZ13861328	6.323685334	FIP1L1
AZ12384652	8.9	FIP1L1
AZ13837395	7.6	CAMK2D
AZ13861328	6.251084726	NUAK2
AZ13905090	6.099393678	NUAK2
AZ13837395	6.59	NUAK2
AZ13837395	7.53	CAMK2G
AZ13861328	6.128911643	HASPIN
AZ13837395	6.6	HASPIN
AZ12253679	8.37	HDAC10
AZ13703697	6.157674799	ULK1
AZ12831906	6.56	ULK1
AZ13827220	6.086653718	ULK1
AZ12593987	7.62	ULK1
AZ13905090	6.5	ULK1
AZ13861328	6.873692927	STK24
AZ13827220	6.293587161	STK24
AZ13703697	6.78831335	STK24
AZ13827220	6.834559499	DYRK3
AZ13837395	7.6	DYRK3
AZ13861328	7.6	DYRK3
AZ12384652	6.05	DYRK3
AZ13410971	6.14	BRSK1
AZ13827220	6.6	DYRK2
AZ13703697	6.904242869	DYRK2
AZ13905090	6.222089558	DYRK2
AZ13861328	7.6	DYRK2
AZ13837395	7.5	DYRK2
AZ13861328	6.853395438	MAP3K21
AZ12384652	6.19	MAP4K3
AZ12319664	7.92	MAP4K3
AZ13861328	6.313521856	MAP4K3
AZ13703697	7.83	MAP4K3
AZ13837395	6.724457647	MASTL
AZ13493831	6.6	CAMK1
AZ12319664	6.6	CAMK1
AZ10588344	6.22	MYLK2
AZ12831906	6.42	CCNB3
AZ13079365	6.49	CCNB3
AZ13827220	6.01	CCNB3
AZ13837395	6.57	CCNB3
AZ12319664	6.29	CCNB3
AZ13703697	7.6	CCNB3
AZ13703697	6.287230004	MAPKAPK5
AZ10588344	6.6	MAPKAPK5
AZ13410971	6.06	MKNK1
AZ13905090	6.024348431	MKNK1
AZ13837395	6.169140933	MKNK1
AZ13827220	6.192573381	CASK
AZ13837395	6.6	STK16
AZ13703697	6.937003935	STK16
AZ13410971	6.27	STK16
AZ13827220	6.110759586	STK16
AZ13861328	7.6	STK16
AZ13905090	7.6	STK16
AZ13837395	6.051039775	TNK1
AZ13861328	6.146502772	TNK1
AZ12263519	6.35	ADAM19
AZ12263519	9	ADAM9
AZ13703697	7.6	RIPK2
AZ13861328	7.113029121	RIPK2
AZ12384652	7.51	RIPK2
AZ13410971	6.3	RIPK2
AZ10588344	6.6	RIPK2
AZ13861328	6.934383857	DYRK4
AZ12253679	8.26	HDAC3
AZ13079365	7.1	CDK5R1
AZ13837395	6.39	CDK5R1
AZ13827220	6.14	CCNA2
AZ13079365	6.52	CCNA2
AZ13837395	7.84	CCNA2
AZ12319664	6.8	CCNA2
AZ13703697	7.6	CCNA2
AZ13837395	7.84	CCNA1
AZ13827220	6.14	CCNA1
AZ12319664	6.8	CCNA1
AZ13079365	6.52	CCNA1
AZ13827220	6.01	CCNB1
AZ13079365	6.49	CCNB1
AZ13837395	6.57	CCNB1
AZ12831906	6.42	CCNB1
AZ13703697	7.6	CCNB1
AZ12319664	6.29	CCNB1
AZ13837395	8.77	CCND3
AZ10588344	6.6	CCND3
AZ13861328	6.64	CCNE1
AZ12831906	6.33	CCNE1
AZ13827220	6.24	CCNE1
AZ13837395	6.85	CCNE1
AZ12384652	7.1	ACVR1
AZ13703697	7.6	ACVR1
AZ13861328	7.072783916	ACVR1
AZ13837395	6.6	ACVR1
AZ13905090	6.247617166	ACVR1
AZ13837395	6.13	CCNH
AZ13827220	7.6	CCNH
AZ12319664	6.6	CCNH
AZ13703697	6.37	MAP3K14
AZ12319664	7.5	MAP3K14
AZ13827220	6.099493511	BRSK2
AZ12384652	7.2	PKMYT1
AZ13837395	6.406574378	PKMYT1
AZ12384652	6.48	ACVR1B
AZ13861328	6.012418028	LATS1
AZ13703697	6.117158049	LATS1
AZ13079365	6.49	CCNB2
AZ12319664	6.29	CCNB2
AZ13837395	6.43	CCNB2
AZ12831906	6.33	CCNE2
AZ13827220	6.22	CCNE2
AZ13837395	6.85	CCNE2
AZ13861328	6.64	CCNE2
AZ13827220	6.467598823	DYRK1B
AZ13861328	7.6	DYRK1B
AZ13837395	7.6	DYRK1B
AZ12593987	6.7	DYRK1B
AZ13410971	6.14	DYRK1B
AZ13905090	6.6	MYLK3
AZ10588344	6.22	MYLK3
AZ13827220	6.057217113	MYLK3
AZ13703697	6.487647968	MYLK3
AZ13837395	6.59	MYLK3
AZ13861328	7.48	MYLK3
AZ12384652	6.68	ACVR2A
AZ13703697	7.6	ACVR2A
AZ13861328	6.345273014	ACVR2A
AZ13079365	6.05	AURKB
AZ12319664	6.189007789	AURKB
AZ10588344	6.6	MAPKAPK2
AZ13837395	6.6	STK17B
AZ13905090	7.6	STK17B
AZ13861328	6.726948783	STK17B
AZ13703697	7.6	STK17B
AZ13861328	6.769792478	STK17A
AZ13905090	7.6	STK17A
AZ13837395	6.6	STK17A
AZ13827220	6.55	STK17A
AZ12319664	6.6	STK17A
AZ13703697	7.212976802	STK17A
AZ13703697	7.6	ACVR2B
AZ13861328	6.817202896	ACVR2B
AZ12593987	6.81	ACVR2B
AZ12384652	7.14	ACVR2B
AZ13861328	6.814659981	TAOK2
AZ13837395	6.6	TAOK2
AZ13827220	6.280809369	TAOK2
AZ12384652	6.34	ACVRL1
AZ13861328	7.065092034	ACVRL1
AZ13703697	7.6	ACVRL1
AZ13827220	6.494861422	MAP4K4
AZ13861328	7.59	MAP4K4
AZ12319664	7.89	MAP4K4
AZ13703697	7.54	MAP4K4
AZ13837395	6.6	MAP4K4
AZ12831906	6.29	EIF2AK3
AZ13837395	6.00030307	ROCK2
AZ12319664	6.03	ROCK2
AZ12263519	6.32	ADAMTS4
AZ11942816	8.03	ADAMTS4
AZ13827220	6.19	GABBR2
AZ13905090	7.6	IKBKE
AZ13703697	6.077622538	ULK2
AZ12831906	6.17	ULK2
AZ12593987	7.93	ULK2
AZ12319664	6.61	ULK2
AZ13837395	6.092046347	ULK2
AZ12253679	8.22	HDAC9
AZ13703697	6.614298705	SLK
AZ12384652	6.2	SLK
AZ13861328	6.655149038	SLK
AZ12253679	8.34	HDAC4
AZ12319664	6.29	CDK1
AZ12831906	6.42	CDK1
AZ13703697	7.6	CDK1
AZ13827220	6.01	CDK1
AZ13837395	7.25	CDK1
AZ13079365	6.52	CDK1
AZ12593987	6.78	MELK
AZ12831906	7.08	MELK
AZ13827220	6.42249502	MELK
AZ13861328	6.887854144	TLK1
AZ13905090	6.403304748	TLK1
AZ13703697	6.31444158	TLK1
AZ13703697	7.56	NUAK1
AZ13827220	6.01	NUAK1
AZ13493831	6.03	NUAK1
AZ12319664	6.6	NUAK1
AZ13861328	6.393037598	NUAK1
AZ12632211	8.89	NR1H4
