# Supplementary material for: A phenotypic screen of Marfan syndrome iPSC-derived vascular smooth muscle cells uncovers GSK3β as a new target
Source: Stem Cell Reports. 2023 Jan 19;18(2):555–69. doi: 10.1016/j.stemcr.2022.12.014 (PMC9968988; doi:10.1016/j.stemcr.2022.12.014)
Supplement: Table S2. Frequency of drug targets among effective SMs from drug screen [file mmc3.csv]

Var1	Freq
AAK1	4
ABL1	4
ABL2	3
ACVR1	5
ACVR1B	1
ACVR1C	1
ACVR2A	3
ACVR2B	4
ACVRL1	3
ADAM10	2
ADAM12	1
ADAM17	2
ADAM19	1
ADAM9	1
ADAMTS4	2
ADAMTS5	2
ADORA3	1
ADRA1A	2
ADRA1B	2
ADRA1D	2
ADRA2A	2
ADRA2B	1
ADRA2C	1
ADRB1	1
ADRB2	1
ADRB3	1
AKT1	1
ALDH1A1	1
ALK	1
ALOX12	1
ANKK1	2
ANPEP	1
APEX1	1
APP	1
AR	1
ATP5F1B	1
AURKA	2
AURKB	2
AURKC	1
AXL	3
BCR	1
BIRC2	1
BIRC3	1
BIRC7	1
BLK	4
BLM	2
BLNK	1
BMP2K	1
BMPR1A	2
BMPR1B	5
BMPR2	3
BMX	4
BRAF	4
BRSK1	1
BRSK2	1
BTK	2
CACNA1C	1
CAMK1	2
CAMK1D	1
CAMK2A	1
CAMK2B	2
CAMK2D	1
CAMK2G	1
CAMKK2	4
CASK	1
CBX1	1
CCL2	1
CCNA1	4
CCNA2	5
CCNB1	6
CCNB1IP1	5
CCNB2	3
CCNB3	6
CCND1	1
CCND3	2
CCNE1	4
CCNE2	4
CCNH	3
CCNO	4
CCR2	1
CDC42BPG	1
CDK1	6
CDK12	1
CDK14	4
CDK16	4
CDK17	3
CDK18	1
CDK2	8
CDK3	3
CDK4	1
CDK5	4
CDK5R1	2
CDK6	3
CDK7	3
CDK9	6
CDKL5	2
CELA1	1
CHEK1	4
CHEK2	2
CHKA	1
CHKB	1
CHUK	3
CLK1	3
CLK2	5
CLK3	2
CLK4	6
COQ8A	2
CRHR1	1
CRKL	1
CSF1R	6
CSK	3
CSNK1A1	4
CSNK1A1L	1
CSNK1D	2
CSNK1E	2
CSNK1G1	3
CSNK1G2	3
CSNK1G3	3
CSNK2A1	2
CSNK2A2	3
CSNK2A3	1
CSNK2B	1
CTSB	1
CTSD	1
CTSK	1
CTSL	1
CTSL3P	1
CTSV	1
CXCL8	1
CXCR4	1
CYBB	1
CYP19A1	1
CYP1A2	1
CYP2C9	2
CYP2D6	1
CYP3A4	1
DAPK1	2
DAPK2	3
DAPK3	2
DBI	1
DCLK2	1
DDR1	1
DDR2	3
DMPK	4
DRD1	1
DRD2	1
DRD4	1
DYRK1A	5
DYRK1B	5
DYRK2	5
DYRK3	4
DYRK4	1
EDNRA	1
EEF2K	2
EGFR	10
EHMT2	2
EIF2AK2	5
EIF2AK3	1
ENPP4	1
EPHA1	2
EPHA2	2
EPHA3	2
EPHA4	3
EPHA5	2
EPHA6	2
EPHA7	2
EPHA8	1
EPHB1	2
EPHB2	2
EPHB3	1
EPHB4	2
ERBB2	2
ERBB3	1
ERBB4	1
ERN1	1
ERN2	1
F2R	1
FDFT1	1
FER	3
FES	3
FFAR1	1
FFAR2	1
FGFR1	5
FGFR2	2
FGFR3	2
FGR	5
FIP1L1	3
FLT1	3
FLT3	6
FLT4	3
FRK	1
FYN	4
GABARAP	1
GABARAPL1	1
GABARAPL2	1
GABBR1	1
GABBR2	1
GABRA1	1
GABRA2	1
GABRA3	1
GABRA4	1
GABRA5	1
GABRA6	1
GABRB1	1
GABRB2	1
GABRB3	1
GABRD	1
GABRE	1
GABRG1	1
GABRG2	1
GABRG3	1
GABRP	1
GABRQ	1
GABRR1	1
GABRR2	1
GABRR3	1
GAK	4
GHSR	1
GMNN	1
GRK1	2
GRK7	2
GRM4	1
GRPR	1
GSK3A	8
GSK3B	7
HASPIN	2
HCK	4
HDAC1	1
HDAC10	1
HDAC11	1
HDAC2	1
HDAC3	1
HDAC4	1
HDAC5	1
HDAC6	1
HDAC7	1
HDAC8	1
HDAC9	1
HIPK1	3
HIPK2	3
HIPK3	2
HIPK4	3
HPGD	1
HRH1	1
HSD17B10	1
HTR1A	2
HTR1B	1
HTR1D	1
HTR2A	1
HTR2B	2
HTR2C	1
HTR7	1
HUNK	1
IGF1R	4
IKBKB	1
IKBKE	1
IL2	1
INSR	2
INSRR	2
IRAK1	6
IRAK3	3
IRAK4	2
ITK	1
JAK1	3
JAK2	4
JAK3	4
KCNE1	1
KCNH2	2
KCNK3	1
KCNQ1	1
KDR	6
KIT	4
KRT23	1
LATS1	2
LATS2	1
LCK	8
LIMK1	3
LIMK2	1
LINC02210-CRHR1	1
LMNA	1
LRRK2	5
LYN	4
MAP2K1	5
MAP2K2	1
MAP2K3	1
MAP2K4	1
MAP2K5	1
MAP2K6	1
MAP3K1	1
MAP3K10	4
MAP3K11	3
MAP3K14	2
MAP3K19	4
MAP3K2	1
MAP3K20	1
MAP3K21	1
MAP3K3	1
MAP3K4	1
MAP3K5	1
MAP3K7	7
MAP3K8	1
MAP3K9	4
MAP4K1	8
MAP4K2	4
MAP4K3	4
MAP4K4	5
MAP4K5	3
MAPK1	9
MAPK10	4
MAPK11	4
MAPK12	6
MAPK13	3
MAPK14	3
MAPK15	5
MAPK3	4
MAPK7	2
MAPK8	5
MAPK9	2
MAPKAPK2	1
MAPKAPK5	2
MARK1	2
MARK2	1
MARK3	4
MARK4	1
MASTL	1
MATK	1
MELK	3
MERTK	5
MET	4
MINK1	5
MKNK1	3
MKNK2	4
MLX	1
MMP1	2
MMP12	1
MMP13	2
MMP14	2
MMP15	1
MMP16	1
MMP17	1
MMP19	1
MMP2	2
MMP26	1
MMP3	2
MMP7	1
MMP8	2
MMP9	1
MNAT1	3
MST1R	1
MTOR	1
MUSK	4
MYLK	3
MYLK2	1
MYLK3	6
MYLK4	3
MYO3B	3
MYT1	1
NADK	1
NEK1	2
NEK11	1
NEK2	2
NEK3	1
NEK4	2
NEK6	2
NEK7	2
NFE2L2	1
NIM1K	1
NIN	2
NLK	2
NOX1	1
NOX3	1
NOX4	1
NOX5	1
NPM1	1
NR1H4	1
NR3C1	1
NTRK1	4
NTRK2	2
NTRK3	1
NUAK1	5
NUAK2	3
ORM1	1
ORM2	1
PAK1	2
PAK3	1
PAK4	3
PAK5	3
PAK6	3
PASK	1
PDE4A	1
PDE4B	1
PDE4C	1
PDE4D	1
PDGFRA	1
PDGFRB	2
PDK1	1
PDPK1	3
PEAK1	2
PHKG1	1
PHKG2	2
PI4KA	1
PI4KB	1
PIK3C2A	1
PIK3C2B	2
PIK3C2G	2
PIK3C3	2
PIK3CA	4
PIK3CB	5
PIK3CD	4
PIK3CG	5
PIKFYVE	1
PIM1	5
PIM2	3
PIM3	1
PIP4K2C	1
PIP5K1C	1
PKMYT1	2
PLK2	2
PLK3	1
PLK4	4
POLI	1
PPARD	1
PRKAA1	1
PRKAA2	2
PRKAB1	1
PRKAB2	1
PRKACA	2
PRKAG1	1
PRKAG2	1
PRKAG3	1
PRKCA	6
PRKCB	4
PRKCD	6
PRKCE	2
PRKCG	4
PRKCH	1
PRKCI	3
PRKCQ	4
PRKCZ	2
PRKD1	4
PRKD2	3
PRKD3	5
PRKDC	3
PRKG2	1
PRKX	1
PTH1R	1
PTK2	2
PTK6	2
RAC1	1
RAC3	1
RAF1	4
RET	7
RGS4	2
RIPK2	5
RIPK3	3
RIPK4	1
ROCK2	2
RPS6KA1	4
RPS6KA2	2
RPS6KA3	2
RPS6KA6	3
RPS6KB2	1
SBK1	1
SGK1	2
SGK2	1
SGK3	1
SIGMAR1	1
SIK1	1
SIK2	6
SIK3	5
SLC18A1	1
SLC18A2	1
SLC29A1	1
SLC29A2	1
SLC29A3	1
SLC29A4	1
SLC5A7	1
SLK	3
SPHK2	1
SRC	4
SRMS	2
SRPK2	1
SRPK3	2
STAT5B	1
STK10	1
STK11	1
STK16	6
STK17A	6
STK17B	4
STK24	3
STK25	1
STK3	1
STK32B	1
STK32C	1
STK33	4
STK35	1
STK36	1
STK38L	1
STK39	1
STK4	2
SYK	6
TAOK1	1
TAOK2	3
TAOK3	4
TBK1	5
TEC	1
TERT	1
TESK1	1
TESK2	1
TGFBR1	5
TLK1	3
TLK2	4
TLR4	1
TNIK	6
TNK1	2
TNK2	1
TNNI3K	1
TPR	1
TRPM6	1
TSHR	1
TSSK2	1
TTK	2
TXK	2
TYK2	5
TYMP	1
TYRO3	2
ULK1	5
ULK2	5
ULK3	2
VRK2	2
WEE1	1
WEE2	1
WNK2	2
WNK3	3
XIAP	1
YES1	5
ZAP70	2
