# Supplementary material for: A phenotypic screen of Marfan syndrome iPSC-derived vascular smooth muscle cells uncovers GSK3β as a new target
Source: Stem Cell Reports. 2023 Jan 19;18(2):555–69. doi: 10.1016/j.stemcr.2022.12.014 (PMC9968988; doi:10.1016/j.stemcr.2022.12.014)
Supplement: Table S3. pIC50 values of drug targets of GSK3β-targeting SMIs used for validation [file mmc4.csv]

	AZ4	AZ3	CHIRON	6BIO	AZ2	AZ1
AAK1	0	0	0	0	0	7.6
ABL1	0	0	0	0	7.359735656	6.783701415
ABL2	0	0	0	0	6.612193737	6.316277193
ACVR1	0	0	0	0	7.6	7.072783916
ACVR1C	0	0	0	0	0	7.57
ACVR2A	0	0	0	0	7.6	6.345273014
ACVR2B	0	0	0	0	7.6	6.817202896
ACVRL1	0	0	0	0	7.6	7.065092034
AHR	6.31	0	0	0	0	0
AKT1	0	0	6.6	0	0	0
AKT2	0	0	6.6	0	0	0
ALPG	6.44	0	0	0	0	0
ALPI	6.44	0	0	0	0	0
ALPL	6.44	0	0	0	0	0
ALPP	6.44	0	0	0	0	0
ANKK1	0	0	0	0	0	6.710579553
ATR	6.61	0	0	0	0	0
AURKA	0	0	0	6.22	0	6.009328823
AURKB	0	0	6.6	6.05	0	0
AURKC	0	0	6.6	6.7	0	0
AXL	0	0	0	0	0	6.542349392
BLK	0	0	0	0	6.783886121	0
BMPR1A	0	0	0	0	7.6	6.41431219
BMPR1B	0	0	0	0	7.954242509	7.219071477
BMPR2	0	0	0	0	7.6	7.6
BRAF	0	0	0	0	0	7.57
BRSK2	0	0	6.31	0	0	0
BTK	0	0	0	0	6.019101349	0
CALM1	0	0	6.48	0	0	0
CALM2	0	0	6.48	0	0	0
CALM3	0	0	6.48	0	0	0
CAMK1	0	0	6.6	0	0	0
CAMKK1	0	0	6.6	0	0	0
CAMKK2	0	0	6.6	0	6.304253168	6.057217113
CCNA1	7.2	0	6.05	6.52	0	0
CCNA2	7.2	0	6.05	6.52	7.6	0
CCNB1	6.27	0	0	6.49	7.6	0
CCNB1IP1	6.27	0	0	0	7.6	0
CCNB2	0	0	0	6.49	0	0
CCNB3	6.27	0	0	6.49	7.6	0
CCNE1	6.3	6.13	0	0	0	6.64
CCNE2	6.3	6.13	0	0	0	6.64
CCNO	0	0	0	0	7.6	7.6
CDK1	6.27	0	0	6.52	7.6	0
CDK14	0	0	0	0	6.295797469	6.033063628
CDK16	6.23	0	0	0	6.527038022	6.582690694
CDK17	0	0	0	0	0	6.057689408
CDK2	7.2	6.26	6.07	7.92	7.6	7.6
CDK3	0	0	0	8.301029996	0	0
CDK5	6.56	6.4	0	7.92	6.973412877	6.941542721
CDK5R1	0	0	0	7.1	0	0
CDK9	0	0	0	0	0	7.6
CDKL5	0	0	0	0	0	7.294272435
CHEK1	0	0	6.6	0	0	0
CHEK2	0	0	6.6	0	0	0
CHUK	0	0	0	0	0	6.464125124
CLK1	0	0	0	0	0	7.6
CLK2	0	0	0	0	0	7.6
CLK3	0	0	0	0	0	7.151255328
CLK4	0	0	0	0	7.105087879	7.6
CSF1R	0	0	0	0	0	7.091363592
CSK	0	0	0	0	6.144080359	0
CSNK1A1	0	0	0	0	6.072591757	6.986622672
CSNK1A1L	0	0	0	0	0	6.62891666
CSNK1D	0	0	6.6	0	6.220225217	7.452905035
CSNK1E	0	0	0	0	0	7.114973124
CSNK1G1	0	0	0	0	7.77	6.309212748
CSNK1G2	0	0	0	0	7.130212812	7.081538605
CSNK1G3	0	0	0	0	6.789602587	6.976368551
CSNK2A1	0	0	6.41	0	0	0
CSNK2A2	0	0	0	0	0	7.6
CYP3A4	0	0	6.82	0	0	0
DAPK1	0	0	0	0	6.089334631	0
DAPK2	0	0	0	0	0	6.540761963
DAPK3	0	0	0	0	0	6.058632776
DDR2	0	0	0	0	0	6.347452861
DMPK	0	0	0	0	6.056271295	0
DYRK1A	6.24	0	6.6	0	7.24	7.6
DYRK1B	0	0	0	0	0	7.6
DYRK2	6.47	0	6.6	0	6.904242869	7.6
DYRK3	6.6	0	6.29	0	0	7.6
DYRK4	0	0	0	0	0	6.934383857
EEF2K	0	0	6.6	0	0	0
EGFR	6.14	0	0	6.27	7.07	0
EIF2AK2	0	0	0	0	6.240510568	7.6
EPHA1	0	0	0	0	0	6.631816388
EPHA2	0	0	0	0	0	6.17172998
EPHA4	0	0	0	0	0	6.055797771
EPHA5	0	0	0	0	0	6.373365852
EPHA6	0	0	0	0	6.329884853	6.410853581
EPHA7	0	0	0	0	0	6.996873066
EPHB1	0	0	0	0	0	6.398211392
EPHB2	0	0	0	0	0	6.449315075
EPHB4	0	0	0	0	0	6.067514594
FER	0	0	0	0	0	6.075798468
FES	0	0	0	0	0	6.42275749
FGFR1	0	0	0	0	0	6.068903931
FGFR2	0	0	0	0	6.283063915	0
FGFR3	0	0	0	0	0	6.190708595
FGR	0	0	0	0	6.772211453	6.588532144
FIP1L1	0	0	0	0	6.442697972	6.323685334
FLT1	6.09	0	0	0	0	0
FLT3	0	0	0	0	6.38	6.458384973
FLT4	0	0	0	0	6.969760893	7.226673263
FYN	0	0	0	0	6.291992331	0
GAK	0	0	0	0	0	6.267770929
GRK1	0	0	0	0	0	6.270072078
GRK7	0	0	0	0	0	6.261814872
GSK3A	9	7.51	8.7	8.5	7.88	7.6
GSK3B	10	7.85	9.12	8.56	8.2	9.54
GYS1	0	0	6.12	0	0	0
GYS2	0	0	6.12	0	0	0
HASPIN	0	0	0	0	0	6.128911643
HCK	0	0	0	0	6.661411728	6.137160847
HIPK1	0	0	0	0	0	7.065790857
HIPK2	6.45	0	6.6	0	6.21986949	7.6
HIPK3	0	0	6.6	0	0	7.53
HIPK4	0	0	0	0	0	7.6
IGF1R	0	0	0	0	6.082607905	0
IKBKB	0	0	6.6	0	0	0
INSRR	0	0	0	0	0	6.119697273
IRAK1	0	0	0	0	7.56	7.6
ITK	0	0	0	0	0	6.383131211
JAK2	0	0	0	0	0	6.093016407
JAK3	0	0	0	0	0	6.966281821
KDR	0	0	0	0	0	7.345458833
LATS1	0	0	0	0	6.117158049	6.012418028
LATS2	0	0	0	0	6.348775107	0
LCK	0	0	0	6.28	6.02	6.702596758
LIMK1	0	0	0	0	6.107748584	0
LRRK2	0	0	0	0	7.6	7.269590535
LYN	0	0	0	0	6.750938924	0
MAP2K1	0	0	6.39	0	0	0
MAP2K3	0	0	0	0	0	6.373365852
MAP3K10	0	0	0	0	6.039935762	6.787207562
MAP3K11	6.6	0	0	0	6.357740207	6.072132128
MAP3K14	0	0	0	0	6.37	0
MAP3K19	0	0	0	0	7.192075798	7.6
MAP3K21	6.62	0	0	0	0	6.853395438
MAP3K5	0	0	0	0	6.165914771	0
MAP3K7	6.6	0	0	0	7.6	7.6
MAP3K9	0	0	0	0	6.495100789	6.925466383
MAP4K1	0	0	0	6.26	7.69	7.201397832
MAP4K2	6.09	0	0	0	7.032152469	6.50580182
MAP4K3	0	0	0	0	7.83	6.313521856
MAP4K4	0	0	0	0	7.54	7.59
MAP4K5	0	0	0	0	7.6	0
MAPK1	0	0	6.6	0	7.22	6.214817175
MAPK10	0	0	6.39	0	6.385620713	6.345273014
MAPK11	0	0	6.6	0	0	6.022437174
MAPK12	0	0	6.6	0	6.078532319	6.735348408
MAPK13	0	0	6.6	0	0	7.157888627
MAPK14	0	0	6.6	0	0	0
MAPK15	0	0	6.6	0	7.6	7.6
MAPK3	0	0	6.52	0	6.128496034	6.549795601
MAPK7	0	0	0	0	0	6.020266192
MAPK8	6.31	0	6.6	0	6.341422877	6.626854423
MAPK9	0	0	6.6	0	0	0
MAPKAPK2	0	0	6.6	0	0	0
MAPKAPK3	0	0	6.39	0	0	0
MAPKAPK5	0	0	6.5	0	6.287230004	0
MARK1	0	0	0	0	0	6.205466087
MARK3	0	0	6.6	0	6.089780195	6.195174298
MATK	0	0	0	0	6.02874857	0
MERTK	0	0	0	0	6.03	6.334954284
MET	0	0	0	0	6.08844243	6.683766835
MINK1	0	0	0	0	7.54	7.260659634
MKNK1	0	0	6.6	0	0	0
MKNK2	0	0	6.6	0	6.201443975	0
MST1R	0	0	0	0	0	6.525422882
MUSK	0	0	0	0	6.40146009	6.453611239
MYLK	0	0	6.6	0	0	6.524498601
MYLK2	0	0	6.6	0	0	0
MYLK3	0	0	6.6	0	6.487647968	7.48
MYLK4	0	0	6.6	0	0	0
MYO3B	0	0	0	0	6.421181283	6.006844508
NEK1	0	0	0	0	6.284027724	6.697144687
NEK2	0	0	6.6	0	0	0
NEK4	0	0	0	0	0	6.974108383
NEK6	0	0	6.6	0	6.114607365	0
NEK7	0	0	6.6	0	0	6.150917579
NLK	0	0	0	0	0	6.760643013
NTRK2	0	0	0	0	0	6.065191193
NTRK3	0	0	0	0	0	6.262811468
NUAK1	0	0	0	0	7.56	6.393037598
NUAK2	0	0	0	0	0	6.251084726
PAK1	0	0	0	0	6.604155469	6.450328078
PAK3	0	0	0	0	6.920038408	0
PAK4	0	0	6.45	0	0	6.070750934
PAK6	0	0	6.6	0	0	0
PDK1	0	0	6.6	0	0	0
PDPK1	0	0	0	0	0	6.60075192
PEAK1	0	0	0	0	0	6.3265841
PHKA1	0	0	6.48	0	0	0
PHKA2	0	0	6.48	0	0	0
PHKB	0	0	6.48	0	0	0
PHKG1	0	0	6.48	0	0	0
PHKG2	0	0	6.48	0	0	6.258147095
PIK3C2A	0	0	0	0	0	6.095980936
PIK3C2B	0	0	0	0	0	6.652309549
PIK3C2G	0	0	0	0	0	7.03650221
PIK3C3	0	0	0	0	0	7.6
PIK3CA	0	0	0	0	6.87	6.703002721
PIK3CB	0	0	0	0	6.170957952	6.117158049
PIK3CD	0	0	0	0	6.85	7.378784824
PIK3CG	0	0	0	0	7.03	6.347026306
PIM1	6.54	0	6.37	0	0	6.108179715
PIM2	0	0	6.23	0	0	0
PIM3	0	0	6.25	0	0	0
PKD1	0	0	6.48	0	0	0
PKN2	0	0	6.6	0	0	0
PLK3	0	0	0	0	0	6.133051146
PLK4	0	0	0	0	7.077509503	7.147855862
PRKAA2	0	0	6.6	0	0	0
PRKACA	0	0	6.6	0	6.04256328	0
PRKACB	0	0	6.6	0	0	0
PRKACG	0	0	6.6	0	0	0
PRKCA	0	0	6.55	0	0	6.296112612
PRKCB	0	0	0	0	6.002746897	6.053884422
PRKCD	0	0	0	0	6.094216326	6.185832543
PRKCG	0	0	0	0	0	6.279194098
PRKCH	0	0	6.6	0	0	0
PRKCI	6.06	0	0	0	0	0
PRKCQ	0	0	0	0	0	6.186209053
PRKD1	6.6	0	0	0	6.259149527	0
PRKD2	0	0	0	0	0	6.21701614
PRKD3	0	0	0	0	0	6.027602005
PRKDC	0	0	6.29	0	0	6.449061617
PRKG2	0	0	0	0	0	6.053423965
PRKX	0	0	0	0	0	6.160434449
RET	0	0	0	0	6.892796219	6.312600847
RIPK2	6.07	0	0	0	7.6	7.113029121
RIPK3	0	0	0	0	6.144888964	7.198834386
ROCK2	0	0	6.58	0	0	0
RPS6KA1	0	0	6.27	0	0	0
RPS6KA2	0	0	0	0	6.117582045	0
RPS6KA3	0	0	6.6	0	0	0
RPS6KA5	0	0	6.6	0	0	0
RPS6KA6	0	0	0	0	6.006844508	0
SGK1	0	0	6.58	0	0	0
SGK3	0	0	0	0	6.057217113	0
SIK2	0	0	0	8.21	6.006636957	0
SIK3	0	0	0	7.22	0	0
SLK	0	0	0	0	6.614298705	6.655149038
SPHK2	0	0	0	0	6.543255237	0
SRC	0	0	6.29	0	6.162397634	0
SRPK1	0	0	6.6	0	0	0
STK16	0	0	0	0	6.937003935	7.6
STK17A	0	6.3	0	0	7.212976802	6.769792478
STK17B	0	0	0	0	7.6	6.726948783
STK24	0	0	0	0	6.78831335	6.873692927
STK25	0	0	0	0	6.686927312	0
STK3	0	0	6.58	0	7.92	0
STK33	0	0	0	0	0	6.125160184
STK4	0	0	0	0	7.91	0
SYK	0	0	0	0	0	6.134698574
TAOK2	0	0	0	0	0	6.814659981
TAOK3	0	0	0	0	6.506746454	7.6
TBK1	0	0	0	0	0	6.327786259
TESK2	0	0	0	0	6.245990713	0
TGFBR1	0	0	0	0	7.6	7.49
TLK1	0	0	0	0	6.31444158	6.887854144
TLK2	0	0	0	0	7.189524492	6.461883955
TNIK	0	0	0	0	7.6	6.370268582
TNK1	0	0	0	0	0	6.146502772
TSSK2	0	0	0	0	6.071211717	0
TXK	0	0	0	0	0	6.437053986
TYK2	0	0	0	0	6.297371657	6.973412877
TYRO3	0	0	0	0	0	6.613246754
ULK1	0	0	0	0	6.157674799	0
ULK2	0	0	0	0	6.077622538	0
WEE1	0	0	0	0	0	6.021378025
WNK3	0	0	0	0	6.17977554	0
YES1	0	0	0	0	6.700076985	6.564066368
